# Supplementary material for: Velocity Gradient Separation Reveals a New Extracellular Vesicle Population Enriched in miR-155 and Mitochondrial DNA
Source: Pathogens. 2021 Apr 27;10(5):526. doi: 10.3390/pathogens10050526 (PMC8146806; doi:10.3390/pathogens10050526)
Supplement: Supplementary file 1 [file pathogens-10-00526-s001.zip]

Archive with 1 entries (1 files):
- pathogens-1152550-supplementary.pdf
